# Supplementary material for: New Carbamoyl Surface-Modified ZrO2 Nanohybrids for Selective Au Extraction from E-Waste
Source: Molecules. 2023 Feb 27;28(5):2219. doi: 10.3390/molecules28052219 (PMC10004478; doi:10.3390/molecules28052219)
Supplement: Supplementary file 1 [file molecules-28-02219-s001.zip]

Archive with 1 entries (1 files):
- molecules-2237627-supplementary.pdf
